# Supplementary material for: Herpes Simplex Virus 1 (HSV-1) Infected Cell Protein 0 (ICP0) Targets of Ubiquitination during Productive Infection of Primary Adult Sensory Neurons
Source: Int J Mol Sci. 2023 Feb 2;24(3):2931. doi: 10.3390/ijms24032931 (PMC9917815; doi:10.3390/ijms24032931)
Supplement: Supplementary file 1 [file ijms-24-02931-s001.zip]

Archive with 1 entries (1 files):
- ijms-2120913-Table S1.pdf
